# Supplementary material for: SpliceVarDB: A comprehensive database of experimentally validated human splicing variants
Source: Am J Hum Genet. 2024 Sep 2;111(10):2164–75. doi: 10.1016/j.ajhg.2024.08.002 (PMC11480807; doi:10.1016/j.ajhg.2024.08.002)
Supplement: Table S1. Published studies used in the production of SpliceVarDB [file mmc1.xlsx]

## Sheet: Table S1
Variant Count	DOI
28966	10.1016/j.molcel.2018.10.037
13829	10.1101/gr.231951.117
4874	10.1038/ng.3837
722	10.1371/journal.pgen.1009884
563	10.1016/j.celrep.2018.03.052
285	10.1093/nar/gky372
252	10.1002/humu.22388
227	10.1038/s41436-020-0766-9
106	10.3389/fgene.2018.00366
84	10.1002/humu.24005
81	10.1073/pnas.1915608116
68	10.1080/15476286.2020.1809195
60	10.1002/humu.20796
56	10.1002/humu.20280
48	10.1016/j.clim.2017.03.010
43	10.1002/path.5268
38	10.1002/path.5839
34	10.1093/clinchem/hvab042
33	10.1038/s10038-022-01077-2
27	10.1002/mgg3.145
25	10.3390/cancers13050999
24	10.1038/jhg.2010.49
22	10.1038/s41598-021-99747-2
22	10.1016/j.bone.2019.05.017
20	10.1038/s41591-020-1072-4
18	10.1002/humu.23890
17	10.1101/2020.03.26.009332
16	10.4081/cardiogenetics.2012.e6
16	10.1111/hae.13687
14	10.1038/s41598-021-03925-1
12	10.1002/mgg3.840
10	10.1016/j.gene.2022.146984
10	10.1007/s00439-005-0107-8
9	10.1038/ejhg.2011.223
9	10.1111/trf.15210
9	10.1016/j.jmol2020.09.007
9	10.1002/humu.9512
8	10.1126/scitranslmed.aal5209
8	10.1111/hae.14179
7	10.1038/s41431-018-0288-y
7	10.1038/s41431-022-01106-w
6	10.3390/ijms20040910
6	10.1038/s41436-018-0420-y
6	10.1002/humu.23787
6	10.1038/s41436-018-0414-9
6	10.1101/gr.238444.118
6	10.1038/s41598-019-48990-9
6	10.1002/humu.23735
6	10.1007/s10157-020-01876-x
5	10.1136/jmedgenet-2018-105561
5	10.1002/humu.21320
4	10.1038/s41598-018-35085-0
4	10.1016/j.jmoldx.2020.09.007
4	10.1002/humu.23944
4	10.1002/humu.20347
4	10.3389/fgene.2019.00503
4	10.1038/s41431-019-0354-0
4	10.1016/j.jcf.2018.10.012
4	10.1515/cclm-2014-1047
4	10.1007/s00439-003-0970-0
3	10.1038/s41598-017-16846-9
3	10.1002/humu.22926
3	10.1002/jbmr.2929
3	10.1086/522376
3	10.1111/liv.13754
3	10.1007/s00439-020-02197-5
3	10.1002/humu.20960
3	10.1101/256636
3	10.1002/humu.22082
3	10.1002/humu.22624
3	10.1371/journal.pone.0184009
3	10.1007/s11033-014-3142-5
2	10.1002/ajmg.a.60700
2	10.1002/humu.20388
2	10.1111/aos.13676
2	10.1016/j.clim.2017.06.009
2	10.1016/j.ejmg.2021.104259
2	10.1016/j.pediatrneurol.2020.09.011
2	10.3390/genes10060442
2	10.2215/CJN.06730810
2	10.1038/s41431-018-0218-z
2	10.1136/jmedgenet-2018-105349
2	10.1186/s12920-021-01008-8
2	10.1212/WNL.0b013e3182a6ca62
2	10.1016/j.ymgme.2018.11.001
2	10.1038/s41436-019-0445-x
2	10.1038/s41525-020-00147-8
2	10.1038/s41431-017-0009-y
2	10.1016/j.braindev.2021.03.006
2	10.1016/j.ajhg.2017.04.001
2	10.1016/j.bbrc.2018.11.064
2	10.1002/humu.23947
2	10.1002/humu.24207
2	10.1136/jmg.2008.061259
1	10.1007/s100380050047
1	10.1038/ejhg.2016.176
1	10.1002/mgg3.1090
1	10.1136/jmg.40.10.e115
1	10.1016/j.gene.2016.10.001
1	10.1038/s10038-018-0436-9
1	10.1002/humu.21634
1	10.1016/j.gene.2018.12.024
1	10.1093/hmg/ddx199
1	10.1007/s00439-010-0879-3
1	10.1073/pnas.88.3.815
1	10.1101/gr.160572.113
1	10.3892/mmr.2017.6434
1	10.1016/j.ajhg.2012.11.017
1	10.1046/j.1469-1809.2000.6450375.x
1	10.1038/s41525-021-00183-y
1	10.1161/CIRCGEN.119.002783
1	10.1007/s10875-020-00753-2
1	10.1016/j.omtn.2019.08.014
1	10.1111/cge.12448
1	10.1136/jmg.2003.016923
1	10.1093/brain/awp152
1	10.1038/ejhg.2012.266
1	10.1111/opo.12682
1	10.1038/s41467-019-09719-4
1	PMID: 24319327
1	10.1086/507318
1	10.1111/cge.13954
1	10.1158/1078-0432.CCR-12-1100
1	10.1038/sj.ejhg.5201787
1	10.1016/j.gene.2019.02.011
1	10.1186/s13023-016-0476-1
1	10.1016/j.nmd.2015.11.011
1	10.1093/humrep/deab094
1	10.1002/pbc.27005
1	10.1002/humu.22379
1	10.1002/humu.24083
1	10.1155/2018/3536495
1	10.1515/cclm-2017-0042
1	10.1136/jmedgenet-2019-106379
1	10.1111/cge.13859
1	10.1002/mgg3.1405
1	10.1016/j.ebiom.2019.03.075
1	10.1016/S0925-4439(00)00072-7
1	10.1002/humu.23719
1	10.1038/s10038-019-0606-4
1	10.1038/jhg.2016.129
1	10.1002/acn3.50967
1	10.4172/2161-1041.1000152
1	10.1006/jmbi.2001.4561
1	10.1002/mgg3.616
1	10.1016/j.wneu.2019.10.126
1	10.1167/iovs.61.10.36
1	10.1002/mgg3.511
1	10.1073/pnas.1901409116
1	10.1136/jmedgenet-2018-105606
1	10.1038/mtna.2016.75
1	10.1093/hmg/ddv242
1	10.1002/humu.21119
1	10.1111/ahg.12337
1	10.1038/ng1243
1	10.1016/j.atherosclerosis.2021.02.003
1	10.1161/CIRCGEN.118.002385
1	10.1016/j.gene.2019.03.023
1	10.1080/08880018.2021.1887984
1	10.1038/s41398-017-0061-y
1	10.1038/s41598-019-46403-5
1	10.1002/humu.21071
1	10.1016/j.ymgme.2018.12.002
1	10.1016/j.braindev.2019.10.005
1	10.1016/j.nmd.2019.03.007
1	10.1097/CM9.0000000000000001
1	10.1038/s41431-019-0393-6
1	10.1016/j.ymgme.2008.06.013
1	10.1038/s41439-020-0097-z
1	10.1007/s10689-011-9427-0
1	10.1002/acn3.96
1	10.1038/jid.2015.227
1	10.1111/j.1469-1809.2009.00546.x
1	10.1038/gim.2017.249
1	10.1038/s41436-019-0595-x
1	10.1007/s10048-012-0331-z
1	10.1111/epi.14531
1	10.1002/jcb.27640
1	10.1038/s41598-017-01577-8
1	10.1002/ajmg.a.38635
1	10.1038/s41598-017-19109-9
1	10.1002/humu.20839
1	10.1111/j.1365-2141.2007.06758.x
1	10.1038/ejhg.2015.144
1	10.1007/s004390050566
1	PMID: 30820151
1	10.1016/j.atherosclerosis.2019.02.016
1	10.3343/alm.2020.40.4.345
1	10.1016/j.ejmg.2021.104212
1	10.1002/humu.22258
1	10.1002/humu.21206
1	10.1016/j.braindev.2019.06.003
1	10.1186/s12881-019-0806-y
1	10.1136/ jmedgenet-2017-104622
1	10.1016/j.neurobiolaging.2019.01.009
1	10.1038/s10038-018-0550-8
1	10.1186/s12881-019-0944-2
1	10.1038/sj.ejhg.5202000
1	10.3390/genes12060837
1	10.1016/j.hrthm.2008.10.044
1	10.3389/fgene.2019.00436
1	10.1093/humrep/dex363
1	10.1002/ajmg.a.61354
1	10.1038/s41439-019-0046-x
1	10.1186/s12881-019-0859-y
1	10.1007/s00415-020-10171-4
1	10.1038/s10038-018-0423-1
1	10.1016/j.ymgme.2012.08.005
1	10.1038/jhg.2017.71
1	10.1086/342099
1	10.1371/journal.pone.0020121
1	10.1002/jimd.12293
1	10.1002/npr2.12027
1	10.1007/s10689-014-9712-9
1	10.1016/j.jsbmb.2022.106235
1	10.1016/j.ymgme.2016.08.007
1	10.1016/j.ejmg.2017.08.001
1	10.1016/j.brainresbull.2019.01.006
1	10.1111/cge.12189
1	10.1034/j.1399-0004.2003.00132.x
1	10.1093/hmg/dds194
1	10.1007/s00109-016-1484-2
1	10.1038/s41431-020-00715-7
1	10.1172/JCI124011
1	10.1111/ejh.13242
1	10.1111/hae.14134
1	10.1016/j.ejmg.2012.11.007
1	10.1038/s41431-020-0578-z
1	10.1016/j.nmd.2014.07.003
1	10.1007/s00439-019-02036-2
1	10.1016/j.bcmd.2017.08.012
1	10.1084/jem.20181625
1	10.1002/ajmg.a.38656
1	10.1210/js.2017-00124
1	10.1038/srep32819
1	10.1038/s41598-018-20691-9
1	10.1016/j.gene.2019.144177
1	10.1038/srep11334
